# Supplementary material for: The European reference network for metabolic diseases (MetabERN) clinical pathway recommendations for Pompe disease (acid maltase deficiency, glycogen storage disease type II)
Source: Orphanet J Rare Dis. 2024 Nov 1;19:408. doi: 10.1186/s13023-024-03373-w (PMC11529438; doi:10.1186/s13023-024-03373-w)
Supplement: Supplementary file 1 — Additional file 1. Quality Assessment of references: References list evaluated based on the AGREE II criteria and Grading of Recommendations, Assessment, Development and Evaluation (GRADE) methodology. [file 13023_2024_3373_MOESM1_ESM.xlsx]

## Sheet: Literature
	Table 2. "Pompe Disease" Characteristics of the guidelines and recommendations replacement therapy in late-onset Pompe disease
	Nr.	Authors/Titles	Year	Disorder	Authors (n)	Countries (n)	Affiliations (n)/Stakeholders	Topics	Delphi Method	Children	Adults	Financing indicated
		Pompe Disease
	1	POMPE DISEASE	2016	Pompe disease	ANS T. VAN DER PLOEG AND PASCAL LAFORĖT	Netherlands, France	/Physicians and other Health care providers	Pathophysiology, Clinical presentation, Diagnosis, Management and Therapies		Yes	Yes	No
	2	Diagnosis of Glycogenosis type II	2008	Pompe disease	B. Bembi, E. Cerini, C. Danesino, M.A. Donati, S. Gasperini, L. Morandi, O. Musumeci, G. Parenti, S. Ravaglia, F. Seidita, A. Toscano, A. Vianello	Italy	Regional Coordination Centre for Rare Diseases, (B.B.), University Hospital Santa Maria della Misericordia of Udine, Udine; Department of Neonatal Pathology (E.C.), Hospital of Mantua, Mantua; General Biology and Medical Genetics (C.D.), IRCCS S. Matteo and University of Pavia, Pavia; Metabolic and Muscular Unit (M.A.D., S.G.), Meyer Children’s Hospital, Florence; Muscle Pathology and Neuroimmuno…	Diagnosis		Yes	Yes	Yes
	3	Management and treatment of glycogenosis type II	2008	Pompe disease	B. Bembi, E. Cerini, C. Danesino, M.A. Donati, S. Gasperini, L. Morandi, O. Musumeci, G. Parenti, S. Ravaglia, F. Seidita, A. Toscano, A. Vianello	Italy	Regional Coordination Centre for Rare Diseases, (B.B.), University Hospital Santa Maria della Misericordia of Udine, Udine; Department of Neonatal Pathology (E.C.), Hospital of Mantua, Mantua; General Biology and Medical Genetics (C.D.), IRCCS S. Matteo and University of Pavia, Pavia; Metabolic and Muscular Unit (M.A.D., S.G.), Meyer Children’s Hospital, Florence; Muscle Pathology and Neuroimmuno…	Management and therapies		Yes	Yes	Yes
	4	Pompe disease diagnosis and management guideline	2006	Pompe disease	P.S. Kishnani, R.D. Steiner, D. Bali, K. Berger, B.J. Byrne, L. Case, J.F. Crowley, S. Downs, R.R. Howell, R.M. Kravitz, J. Mackey, D. Marsden, A.M. Martins, D.S. Millington, M.Nicolino, G. O'Grady, M.C. Patterson, D.M. Rapoport, A. Slonim, C.T. Spencer, C.J. Tifft, M.S. Watson	USA, Brazil, France	the American College of Medical Genetics Foundation and the Genzyme Corporation./ Physicians and other Health care providers	Diagnosis, Management and Therapies, Genetic counseling		Yes	Yes	Yes
	5	TUSCANY AND UMBRIA LC-MS/MS PILOT NEWBORN SCREEENIG PROGRAM FOR POMPE, FABRY AND MPS I		Pompe disease, Fabry, MPS I		Italy	/Physicians and other Health care providers	Newborn screening		Yes	No	No
	6	Suggested potential talking points for consideration by the Pompe disease. Newborn screening working group for the newborn screening guidance paper	2014	Pompe disease, Fabry, MPS I			/Physicians and other Health care providers	Newborn screening, Management and Therapies		Yes	Yes	No
	7	Multiple, successful pregnancies in Pompe disease	2015	Pompe disease, Fabry, MPS I	Ursula Plöckinger, Nikolaus Tiling, Lenka Bosanska, Bettina Temmesfeld-Wollbrueck, Kerstin Irlbacher, Viktor Mezger, Gabriele Gossing	Germany	/Physicians and other Health care providers	Pregnancy		No	Yes	Yes
	8	Pregnancy and associated events in women receiving enzyme replacement therapy for late-onset glycogen storage disease type II (Pompe disease)	2016	Pompe disease, Fabry, MPS I	Philippa J. Rohman, Elaine Scott, Linda Richfield, Uma Ramaswami and Derralynn A. Hughes	UK	/Physicians and other Health care providers	Pregnancy		No	Yes	Yes
	9	Alglucosidasa alfa (Myozyme®) per al tractament de pacients amb formes tardanes de la malaltia de Pompe	2011	Pompe disease, Fabry, MPS I	Comitè d’Avaluació de Medicaments d’Ús Hospitalari (CAMUH) President Oriol de Solà-Morales Vocals Joan Albert Arnaiz; Anna Clopés; Rubén Díaz; Adolf Díez; Eduard Diògene; Pau Ferrer; Mª Antònia Mangues; Vicente Ortún Secretària Núria Paladio	Spain	Comitè d’Avaluació de Medicaments d’Ús Hospitalari (CAMUH), Generalitat de Catalunya Departament de Salut, ’Agència d’Informació, Avaluació i Qualitat en Salut /Physicians and other Health care providers	Therapy		Yes	Yes	No
	10	SWORD: a simplified desensitization protocol for enzyme replacement therapy in adult Pompe disease	2016	Pompe disease, Fabry, MPS I	Laure Gallay, Philippe Petiot, Isabelle Durieu, Nathalie Streichenberger, Frederic Berard	France	Dr Salort-Campana and Dr Bassez/Physicians and other Health care providers	Therapy		No	Yes	No
	11	Swiss national guideline for reimbursement of enzyme	2016	Pompe disease, Fabry, MPS I	Thomas Hundsberger, Marianne Rohrbach, Lukas Kern, Kai M. Ro ̈sler	Switzerland	Representatives of the Swiss federal office of health, Representatives of Genzyme, Switzerland/Physicians and other Health care providers	Therapy		Yes	Yes	Yes
	12	Practical Reccomendations for Diagnosis and Management of Respiratory Muscle Weakness in Late-Onset Pompe Disease	2016	Pompe disease, Fabry, MPS I	Matthias Boentert, Hélène Prigent, Katalin Várdi, Harrison N. Jones, Uwe Mellies, Anita K. Simonds, Stephan Wenninger, Emilia Barrot Cortés and Marco Confalonieri	Germany, France, Hungary, USA, UK, Spain, Italy	Meducom B.V., Spierdijk, The Netherlands;medical writer, Sandy Field/Physicians and other Health care providers	Management and therapies		Yes	Yes	Yes
	13	Summary of Newborn Screening Advisory Board Meeting	2014	Pompe disease, Fabry, MPS I		USA	/Physicians and other Health care providers	Newborn screening, Management and Therapies		Yes	No	No
	14	The role of respiratory management of Pompe Disease	2013	Pompe disease, Fabry, MPS I	Nicolino Ambrosino, Marco Confalonieri, Grazie Crescimanno, Andrea Vianello, Michele Vitacca	Italy	/Physicians and other Health care providers	Management and therapies		Yes	Yes	Yes
	15	Methods for a prompt and reliable laboratory diagnosis of Pompe disease: Report from an international consensus meeting	2008	Pompe disease, Fabry, MPS I	B. Winchester, D. Bali , O.A. Bodamer, C. Caillaud, E. Christensen, A. Cooper,E. Cupler, M. Deschauer, K. Fumic ́, M. Jackson, P. Kishnani, L. Lacerda,J. Ledvinova ́, A. Lugowska m, Z. Lukacs, I. Maire, H. Mandel, E. Mengel ,W. Mu ̈ller-Felber , M. Piraud , A. Reuser , T. Rupar , I. Sinigerska , M. Szlago ,F. Verheijen, O.P. van Diggelen, B. Wuyts, E. Zakharova, J. Keutzer	UK, USA, France, Denmark, Austria, Germany, Croatia, Portugal, Czech Republic, Poland, Israel, Netherlands, Bulgaria, Argentina, Belgium, Russia	/Physicians and other Health care providers	Diagnosis		Yes	Yes	Yes
	16	European consensus for starting and stopping enzyme replacement therapy in adult patients with Pompe disease: a 10-year experience	2017	Pompe disease, Fabry, MPS I	A. T. van der Ploeg, M. E. Kruijshaara, A. Toscanob, P. Laforet , C. Angelinid, R. H. Lachmanne, S. I. Pascual Pascualf, M. Robertsh, K. Rosler ,T. Stulnigj, P. A. van Doornk, P. Y. K. Van den Berghl, J. Vissingm, and B. Schosern, On behalf of the European Pompe Consortium	Netherlands, Italy, France, UK, Spain, Switzerland, Austria, Belgium, Denmark, Germany	The European Pompe Consortium; European Neuromuscular Centre/Physicians and other Health care providers	Therapy		Yes	Yes	Yes
	17	Durable and sustained immune tolerance to ERT in Pompe disease with entrenched immune responses	2016	Pompe disease, Fabry, MPS I	Zoheb B. Kazi, Sean N. Prater, Joyce A. Kobori, David Viskochil, Carrie Bailey, Renuka Gera, David W. Stockton, Paul McIntosh, Amy S. Rosenberg and Priya S. Kishnani	USA	Genzyme Corporation, a Sanofi Company (Cambridge, Massachusetts, USA); the Lysosomal Disease "Network, a part of NIH Rare Diseases Clinical Research Network (RDCRN). Network, a part of NIH Rare Diseases Clinical Research Network (RDCRN)."/ Physicians and other Health care providers	Therapy		Yes	No	Yes
	18	Immune tolerance strategies in siblings with infantile Pompe disease — Advantages for a preemptive approach to high-sustained antibody titers	2015	Pompe disease, Fabry, MPS I	Elizabeth O. Stenger, Zoheb Kazi, Emily Lisi, Michael J. Gambello, Priya Kishnani	USA	Duke University; ACTSI KL2-Mentored Clinical and Translational Research Program (EOS);the National Institutes of Health (NIH) Grant KL2TR000455 (EOS); Genzyme; the Lysosomal Disease Network (PK)/ Physicians and other Health care providers	Therapy		Yes	No	Yes
	19	Guidelines for the diagnosis, treatment and clinical monitoring of patients with juvenile and adult Pompe disease	2015	Pompe disease, Fabry, MPS I	Juan Clinton Llerena Junior, Osvaldo JM Nascimento, Acary Souza B Oliveira, Mario Emilio T Dourado Junior, Carlo D Marrone, Heloise Helena Siqueira, Cláudia F R Sobreira, Elza Dias-Tosta, Lineu Cesar Werneck, Jay J. Han, MD5, Richard J. Barohn, MD6, John T. Kissel, MD7, and the AANEM CONSENSUS COMMITTEE ON LATE-ONSET POMPE DISEASE	Brazil	Genzyme, Sanofi Company/Physicians and other Health care providers	Diagnosis, Management and therapies		Yes	No	No
	20	CONSENSUS TREATMENT RECOMMENDATIONS FOR LATEONSET POMPE DISEASE	2012	Pompe disease, Fabry, MPS I	Edward J. Cupler, MD1, Kenneth I. Berger, MD2, Robert T. Leshner, MD3, Gil I. Wolfe, MD4,	USA	the American Association of Neuromuscular & Electrodiagnostic Medicine; Genzyme, Sanofi Company/Physicians and other Health care providers	Management and therapies		Yes	No	Yes
	21	Pompe Disease: Diagnosis and Management. Evidence-Based Guidelines from a Canadian Expert Panel	2016	Pompe disease, Fabry, MPS I	Mark Tarnopolsky, Hans Katzberg, Basil J. Petrof, Sandra Sirrs, Harvey B. Sarnat, Kimberley Myers, Nicolas Dupré, Dubravka Dodig, Angela Genge, Shannon L. Venance, Lawrence Korngut, Julian Raiman, Aneal Khan	Canada	Genzyme Canada/ Physicians and other Health care providers	Diagnosis, Management and therapies		Yes	Yes	Yes
	22	208th ENMC International Workshop: Formation of a European Network to develop a European data sharing model and treatment guidelines for Pompe disease Naarden, The Netherlands, 26–28 September 2014	2015	Pompe disease, Fabry, MPS I	Benedikt Schoser, Pascal Laforêt, Michelle E. Kruijshaar, Antonio Toscano, Pieter A. van Doorn, Ans T. van der Ploeg , * on behalf of the European Pompe Consortium (EPOC)	Germany, France, Netherlands, Italy	European Neuromuscular Centre (ENMC) and its main sponsors: Muskelsvindfonden (Denmark), Association Française contre les Myopathies (France), Deutsche Gesellschaft für Muskelkranke (Germany), Telethon Foundation (Italy), Schweizerische Stiftung für die Erforschung der Muskelkrankheiten (Switzerland), Prinses Beatrix Fonds (The Netherlands), Spierziekten Nederland (The Netherlands), Muscular Dyst…	European Network				Yes
	23	Algorithm for the Early Diagnosis and Treatment of Patients with Cross Reactive Immunologic Material- Negative Classic Infantile Pompe Disease: A Step towards Improving the Efficacy of ERT	2013	Pompe disease, Fabry, MPS I	Suhrad G. Banugaria, Sean N. Prater, Trusha T. Patel, Stephanie M. DeArmey, Christie Milleson, Kathryn B. Sheets, Deeksha S. Bali, Catherine W. Rehder, Julian A. J. Raiman, Raymond A. Wang, Francois Labarthe, Joel Charrow, Paul Harmatz, Pranesh Chakraborty, Amy S. Rosenberg, Priya S. Kishnani	USA, Canada, France	Lysosomal Disease Network/Physicians and other Health care providers	Diagnosis, Management and Therapies		Yes	No	Yes
	24	Enzyme therapy and immune response in relation to CRIM status: the Dutch experience in classic infantile Pompe disease	2014	Pompe disease, Fabry, MPS I	Carin M. van Gelder, Marianne Hoogeveen-Westerveld, Marian A. Kroos, Iris Plug, Ans T. van der Ploeg, Arnold J. J. Reuser	Netherlands	Dutch organization for healthcare research and innovation of care (Grant 152001005), ‘Prinses Beatrix Fonds (project number OP07-08)’, and the 7th Frame Program ‘EUCLYD—a European Consortium for Lysosomal Storage Diseases’ of the European Union (health F2/2008 grant agreement 201678).	Therapy		Yes	No	Yes
	25	Pompe Disease Newborn Screening Working Group. Newborn Screening for Pompe Disease	2017	Pompe Disease	Bodamer OA, Scott CR, Giugliani R	USA	Division of Genetics and Genomics, Boston Children's Hospital, Boston, Massachusetts; Division of Molecular Medicine, Department of Pediatrics, University of Washington, Seattle, Washington; and Medical Genetics Service, Hospital de Clinicas de Porto Alegre (HCPA) and Department of Genetics, Federal University of Rio Grande do Sul (UFRGS), Porto Alegre, Brazil.	Newborn screening		Yes	No	No
	26	Classic infantile Pompe patients approaching adulthood: a cohort study on consequences for the brain	2018	Pompe Disease	Berendine J. Ebbink, Esther Poelmann, Femke K Aarsen, Spina dell'iride, Luc Regal, Carsten Muentjes, Nadine AME van der Beek, Maarten H. Lequin, Ans T van der Ploeg, Johanna deputata van den Hout	Netherlands	Department of Paediatrics, Centre for Lysosomal and Metabolic Diseases, Erasmus MC University Medical Centre, Rotterdam, The Netherlands. Department of Paediatrics, Paediatric Neurology and Metabolic Disorders, UZ Bruxells	Management		Yes	Yes	No
	27	Imaging of respiratory muscles in neuromuscular disease: A review	2017	Pompe Disease	Harlaar L, Ciet P, van der Ploeg AT, Brusse E, van der Beek NAME, Wielopolski PA3, de Bruijne M, Tiddens HAWM, van Doorn P	Netherlands	Department of Neurology, Erasmus MC, Rotterdam, The Netherlands; Center for Lysosomal and Metabolic Diseases, Erasmus MC-Sophia, Rotterdam, The Netherlands. Department of Radiology and Nuclear Medicine, Erasmus MC, Rotterdam, The Netherlands; Department of Paediatrics, Respiratory Medicine and Allergology, Erasmus MC-Sophia, Rotterdam, The Netherlands. Center for Lysosomal and Metabolic Diseases,…	Management and follow up		Yes	Yes	Yes
	28	Twenty-two novel mutations in the lysosomal alpha-glucosidase gene (GAA) underscore the genotype-phenotype correlation in glycogen storage disease type II	2004	Pompe Disease	Monique M.P. Hermans, Dik van Leenen, Marian A. Kroos, Clare E. Beesley, Ans T. Van der Ploeg	Netherlands	Department of Clinical Genetics, Erasmus MC, Rotterdam, The Netherlands.	Pathophysiology, Diagnosis,		Yes	Yes	No
	29	Pompe's disease	2008	Pompe Disease	Ans T van der Ploeg, Arnold J J Reuser	Netherlands	Department of Paediatrics, Division of Metabolic Diseases and Genetics, Erasmus MC, Sophia Children's Hospital, University Medical Centre, Rotterdam, The Netherlands.	Diagnosis, Management and Therapies		Yes	Yes	No
	30	Genetic heterozygosity and pseudodeficiency in the Pompe disease newborn screening pilot program	2010	Pompe Disease	Paul Labrousse, Yin-Hsiu Chien, Robert J. Pomponio, Joan Keutzer, Ni-Chung Lee , R. Akmaev, Thomas Scholl, Wuh-Liang Hwub	Taiwan	Genzyme Corporation, Cambridge, USA; Department of Pediatrics and Medical Genetics, National Taiwan University Hospital and National Taiwan University School of Medicine, Taipei, Taiwan	Pathophysiology, Diagnosis,		Yes	Yes	No
	31	Survival and long-term outcomes in late-onset Pompe disease following alglucosidase alfa treatment: a systematic review and meta-analysis	2017	Pompe Disease	Schoser, Andrew Stewart, Steve Kanters, Alaa Hamed, Jeroen Jansen, Keith Chan, Mohammad Karamouzian, Antonio Toscano	Germany, USA, Canada, Italy	Friedrich-Baur-Institut, Neurologische Klinik, Klinikum der Universita¨t Mu¨nchen, Munich, Germany Sanofi Genzyme, Patient Outcomes and Medical Economics, Cambridge, MA, USA School of Population and Public Health, University of British Columbia, Vancouver, Canada Redwood Outcomes, Vancouver, Canada Department of Clinical and Experimental Medicine, Reference Center for Rare Neuromuscular Disorders…	Management and therapies		No	Yes	No
	32	Quality of life and participation in daily life of adults with Pompe disease receiving enzyme replacement therapy: 10 years of international follow-up	2016	Pompe Disease	Deniz Güngör, Michelle E. Kruijshaar, Iris Plug, Dimitris Rizopoulos, Tim A. Kanters, Stephan C. A. Wens, Arnold J. J. Reuser, Pieter A. van Doorn, Ans T. van der Ploeg	Netherlands	Department of Neurology, Center for Lysosomal and Metabolic Diseases, Erasmus MC University Medical Center,Department of Biostatistics, Erasmus MC University Medical Center, Rotterdam, The Netherlands, Department of Health Policy and Management, Institute for Medical Technology Assessment, Erasmus University Rotterdam, Rotterdam, The Netherlands. Department of Neurology, Erasmus MC University Med…	Management and therapies		No	Yes	Yes
	33	Duvoglustat HCl Increases Systemic and Tissue Exposure of Active Acid α-Glucosidase in Pompe Patients Co-administered with Alglucosidase α	2017	Pompe Disease	Priya Kishnani, Mark Tarnopolsky, Mark Roberts, Kumarswamy Sivakumar, Majed Dasouki, Mazen M. Dimachkie, Erika Finanger, Ozlem Goker-Alpan, Karl A. Guter, Tahseen Mozaffar, Muhammad Ali Pervaiz, Pascal Laforet, Todd Levine, Matthews Adera, Richard Lazauskas, Sheela Sitaraman, Richie Khanna, Elfrida Benjamin, Jessie Feng, John J. Flanagan, Jay Barth, Carrolee Barlow, David J. Lockhart, Kenneth J. …	USA	Duke University Medical Center, Durham, NC 27710, USA. McMaster University Medical Center, Hamilton, ON L8N 3Z5, Canada. Salford Royal Hope HNS Trust Hope Hospital, Salford M6 8HD, UK. Neuromuscular Research Center, Scottsdale, AZ 85028, USA. University of Kansas Medical Center, Kansas City, KS 66160, USA. Oregon Health and Science University, Portland, OR 97239, USA. SD Research and Treatment Un…	Therapy		No	Yes	Yes
	34	Pompe disease gene therapy	2011	Pompe Disease	Barry J. Byrne, Darin J. Falk, Christina A. Pacak, Sushrusha Nayak, Roland W. Herzog, Melissa E. Elder, Shelley W. Collins, Thomas J. Conlon, Nathalie Clement, Brian D. Cleaver, Denise A. Cloutier, Stacy L. Porvasnik, Saleem Islam, Mai K. Elmallah, Anatole Martin, Barbara K. Smith, David D. Fuller, Lee Ann Lawson, and Cathryn S. Mah	USA	Department of Pediatrics, University of Florida, 1600 SW Archer Road, Gainesville, FL 32610, USA.	Therapy		Yes	No	Yes
	35	Hypersensitivity infusion-associated reactions induced by enzyme replacement therapy in a cohort of patients with late-onset Pompe disease: An experience from the French Pompe Registry.	2023	Pompe disease	Lessard LER, Tard C, Salort-Campana E, Sacconi S, Béhin A, Bassez G, Orlikowski D, Merle P, Nollet S, Gallay L, Bérard F, Robinson P, Bouhour F, Laforêt P.	France	ervice d'Electroneuromyographie et de Pathologies neuromusculaires, Hôpital Neurologique Pierre Wertheimer, Hospices Civils de Lyon, Lyon, France; INMG INSERM U1217, Université Claude Bernard Lyon 1, Faculté de Médecine Lyon Est, Lyon, France. Centre de Référence des Maladies Neuromusculaires Nord Est Ile de France, CHU Lille, Lille, France; Université de Lille, INSERM U1171, Lille, France. Centr…	Management and therapies		No	Yes	No
	36	Adapted physical activity and therapeutic exercise in late-onset Pompe disease (LOPD): a two-step rehabilitative approach.	2020	Pompe disease	Iolascon G, Vitacca M, Carraro E, Chisari C, Fiore P, Messina S, Mongini T, Moretti A, Sansone VA, Toscano A, Siciliano G; AIM (Italian Association of Myology), AIPO (Italian Association of Hospital Pulmonologists), SIRN (Italian Society of Neurorehabilitation), and SIMFER (Italian Society of Physical Medicine and Rehabilitation).	Italy	Department of Medical and Surgical Specialties and Dentistry, University of Campania "Luigi Vanvitelli", Via De Crecchio 4, 80138, Naples, Italy. FERS Respiratory Rehabilitation Unit, ICS S. Maugeri IRCCS, Lumezzane, BS, Italy. NeuroMuscular Omnicentre, Fondazione Serena Onlus, Neurorehabilitation Unit, University of Milan, Milan, Italy. Unit of Neurorehabilitation, Department of Medical Specialt…	Management		No	Yes	No
	37	Discontinuation of enzyme replacement therapy in adults with Pompe disease: Evaluating the European POmpe Consortium stop criteria.	2020	Pompe disease	van Kooten HA, Harlaar L, van der Beek NAME, van Doorn PA, van der Ploeg AT, Brusse E; Erasmus MC Pompe expert committee.	Netherlands	Department of Neurology, Center for Lysosomal and Metabolic Diseases, Erasmus MC, University Medical Center Rotterdam, Doctor Molewaterplein 40, 3015 GD Rotterdam, the Netherlands. Department of Pediatrics, Center for Lysosomal and Metabolic Diseases, Erasmus MC - Sophia Children's Hospital, University Medical Center Rotterdam, the Netherlands. Department of Neurology, Center for Lysosomal and Me…	Management and therapies		No	Yes	No
	38	Comparison of recent pivotal recommendations for the diagnosis and treatment of late-onset Pompe disease using diagnostic nodes-the Pompe disease burden scale.	2019	Pompe disease	Hundsberger T, Schoser B, Leupold D, Rösler KM, Putora PM.	Germany, Switzerland, Australia	Department of Neurology, Cantonal Hospital St. Gallen, Rorschacherstrasse 95, 9007, St. Gallen, Switzerland. Department of Neurology, Friedrich-Baur-Institute, Ludwig-Maximilians-University, 80336, Munich, Germany. Department of Neurology, Cantonal Hospital St. Gallen, Rorschacherstrasse 95, 9007, St. Gallen, Switzerland. Department of Neurology, Royal Melbourne Hospital, Grattan street, Parkvill…	Diagnosis, Management and therapies		No	Yes	No
	39	Long-term benefits of physical activity in adult patients with late onset Pompe disease: a retrospective cohort study with 10 years of follow-up	2023	Pompe disease	Gamida Ismailova, Margreet A. E. M. Wagenmakers, Esther Brusse, Ans T. van der Ploeg, Marein M. Favejee, Nadine A. M. E. van der Beek,and Linda E. M. van den Berg	Netherlands	Department of Pediatrics, Center for Lysosomal and Metabolic Diseases, Erasmus Medical Center, Sophia Children’s Hospital, Mailbox 2060, 3000 CB Rotterdam, The Netherlands Department of Internal Medicine, Center for Lysosomal and Metabolic Diseases, Erasmus Medical Center, Mailbox 2040, 3000 CA Rotterdam, The Netherlands Department of Neurology, Center for Lysosomal and Metabolic Diseases, Erasmu…	Management and therapies		No	Yes	Yes
	40	Exercise training alone or in combination with high-protein diet in patients with late onset Pompe disease: results of a cross over study	2020	Pompe disease	Annalisa Sechi, Lucrezia Zuccarelli, Bruno Grassi, Rita Frangiamore , Ramona De Amicis , Mauro Marzorati 5, Simone Porcelli , Annarita Tullio , Anna Bacco , Simona Bertoli , Andrea Dardis , Lea Biasutti , Maria Barbara Pasanisi , Grazia Devigili , Bruno Bembi	Italy	Regional Coordinator Center for Rare Diseases, Academic hospital of Udine, p.zzale SM della Misericordia 15, 33100, Udine, Italy; Department of Medicine, University of Udine, Udine, Italy.; Neuroimmunology and Muscle Pathology Unit, Fondazione IRCCS Istituto Neurologico Carlo Besta, Milan, Italy; International Center for the Assessment of Nutritional Status (ICANS), Department of Food Environment…	Management and therapies		No	Yes	Yes
	41	Algorithm for the early diagnosis and treatment of patients with cross reactive immunologic material-negative classic infantile pompe disease: a step towards improving the efficacy of ERT.	2013	Pompe disease	Banugaria SG, Prater SN, Patel TT, Dearmey SM, Milleson C, Sheets KB, Bali DS, Rehder CW, Raiman JA, Wang RA, Labarthe F, Charrow J, Harmatz P, Chakraborty P, Rosenberg AS, Kishnani PS.	USA	Division of Medical Genetics, Department of Pediatrics, Duke University Medical Center, Durham, North Carolina, United States of America, Clinical MolecularDiagnostic Laboratories, Duke University Health System, Durham, North Carolina, United States of America, Division of Clinical and Metabolic Genetics, The Hospital for Sick Children, University of Toronto, Toronto, ON, Canada, Children’s Hospi…	Diagnosis, Management and therapies		Yes	No	No
	42	Diagnosis and Care of Infants and Children with Pompe Disease.	2020	Pompe disease	Hahn A, Hennermann JB, Huemer M, Kampmann C, Marquardt T, Mengel E, Müller-Felber W, Muschol N, Rohrbach M, Stehling F.	Germany, Austra, Switzerland	Zentrum für Kinderheilkunde und Jugendmedizin der JLU Gießen, Abt. Neuropädiatrie, Sozialpädiatrie und Epileptologie - Sozialpädiatrisches Zentrum, Gießen, Germany. Center of Pediatrics and Adolescent Medicine, Villa Metabolica, Medical Center of the Johannes Gutenberg University, Mainz, Germany. Department of Pediatrics, Landeskrankenhaus Bregenz, Bregenz, Austria.Department of Pediatrics, Westf…	Diagnosis, Management and therapies		Yes	No	No
	43	Pompe ADVANCE Study Consortium. Cardiac responses in paediatric Pompe disease in the ADVANCE patient cohort. Cardiol Young.	2021	Pompe disease	Byrne BJ, Colan SD, Kishnani PS, Foster MC, Sparks SE, Gibson JB, An Haack K, Stockton DW, Peña LDM, Hahn SH, Johnson J, Tanpaiboon PX, Leslie ND, Kronn D, Hillman RE, Wang RY;	USA	ipartimento di Pediatria, Facoltà di Medicina, Powell Gene Therapy Center, Università della Florida, Gainesville, FL, USA.Dipartimento di Cardiologia, Boston Children's Hospital, Boston, MA, USA. Dipartimento di Pediatria, Centro medico della Duke University, Durham, NC, USA. Biostatistica, Malattie Rare, Sanofi Genzyme, Cambridge, MA, USA. Dipartimento di genetica clinica e metabolica, genetica …	Management		Yes	Yes	Yes
	44	Language, speech, and oromotor function in children with Pompe disease. Neuromuscul Disord.	2020	Pompe disease	HT, Wang LM, Yang CF, Lee LH, Brajot FX.	USA,Taiwan	Communication Sciences and Disorders, Ohio University, Grover Center W218, Athens, OH 45701, United States. Electronic Speech-Language Pathology Division of the Otolaryngology Department, Taipei Veterans General Hospital, Taipei, Taiwan. Department of Pediatrics, Taipei Veterans General Hospital, Taipei, Taiwan.Research and Treatment Center of Rare Disease, Taipei Veterans General Hospital, Taipe…	Management and therapies		Yes	No	No
	45	European Pompe Consortium project group on classic infantile Pompe disease. Effect of alglucosidase alfa dosage on survival and walking ability in patients with classic infantile Pompe disease: a multicentre observational cohort study from the European Pompe Consortium. Lancet Child Adolesc Health.	2022	Pompe disease	Ditters IAM, Huidekoper HH, Kruijshaar ME, Rizopoulos D, Hahn A, Mongini TE, Labarthe F, Tardieu M, Chabrol B, Brassier A, Parini R, Parenti G, van der Beek NAME, van der Ploeg AT, van den Hout JMP;	Netherlands, Germany, Italy	Department of Pediatrics, Erasmus MC University Medical Center, Rotterdam, Netherlands. Center for Lysosomal and Metabolic Diseases, and Department of Biostatistics, Erasmus MC University Medical Center, Rotterdam, Netherlands. Department of Child Neurology, University of Giessen, Giessen, Germany. Neuromuscular Center, Azienda Ospedaliera Universitaria Città della Salute e della Scienza di Torin…	Management and therapies		Yes	No	Yes
	46	Effects of higher and more frequent dosing of alglucosidase alfa and immunomodulation on long-term clinical outcome of classic infantile Pompe patients.	2020	Pompe disease	Poelman E, van den Dorpel JJA, Hoogeveen-Westerveld M, van den Hout JMP, van der Giessen LJ, van der Beek NAME, Pijnappel WWMP, van der Ploeg AT.	Netherlands	Center for Lysosomal and Metabolic Diseases, Department of Pediatrics, Erasmus MC University Medical Center, Rotterdam, The Netherlands. Center for Lysosomal and Metabolic Diseases, Department of Clinical Genetics, Erasmus MC University Medical Center, Rotterdam, The Netherlands. Center for Lysosomal and Metabolic Diseases, Department of Pediatric Physiotherapy, Erasmus MC University Medical Cent…	Therapy		Yes	No	Yes
	47	Home-based enzyme replacement therapy in children and adults with Pompe disease; a prospective study.	2023	Pompe disease	Ditters IAM, van der Beek NAME, Brusse E, van der Ploeg AT, van den Hout JMP, Huidekoper HH.	Netherlands	Department of Pediatrics, Center for Lysosomal and Metabolic Diseases, Erasmus MC University Medical Center, Sophia Children's Hospital, PO Box 2060, 3000 CB, Rotterdam, The Netherlands. Department of Neurology, Center for Lysosomal and Metabolic Diseases, Erasmus MC University Medical Center, Rotterdam, The Netherlands. Department of Pediatrics, Center for Lysosomal and Metabolic Diseases, Erasm…	Management and therapies		Yes	Yes	Yes
	48	The potential impact of timing of IVIG administration on the efficacy of rituximab for immune tolerance induction for patients with Pompe disease.	2020	Pompe disease	Desai AK, Rosenberg AS, Kishnani PS.	USA	Division of Medical Genetics, Department of Pediatrics, Duke University Health System, Durham, NC, USA. Division of Biologics Review and Research 3, Office of Biotechnology Products, Center for Drug Evaluation and Research, US FDA, Bethesda, MD, USA. Division of Medical Genetics, Department of Pediatrics, Duke University Health System, Durham, NC, USA.	Therapy		Yes	No	Yes
	49	Italian Society of Human Nutrition Working Group on Nutrition in Lysosomal Storage Diseases. Nutrition in adult patients with selected lysosomal storage diseases.	2021	Pompe, Gaucher, Fabry and Mucopolysaccharidoses disease	Carubbi F, Barbato A, Burlina AB, Francini F, Mignani R, Pegoraro E, Landini L, De Danieli G, Bruni S, Strazzullo P;	Italy	U.O.C. Medicina metabolica AOU Modena, Metabolic Medicine Unit, Modena University Hospital, Modena, Italy. Department of Clinical Medicine and Surgery, "Federico II" University Hospital, Naples, Italy. U.O.C. Malattie Metaboliche Ereditarie, Major Operational Unit of Hereditary Metabolic Diseases, Azienda Ospedaliera di Padova, Padua, Italy.U.O. Nutrizione Clinica, Department of Medicine, Azienda…	Management and therapies		No	Yes	Yes
	50	Respiratory failure in Pompe disease: treatment with noninvasive ventilation.	2020	Pompe disease	Mellies U, Stehling F, Dohna-Schwake C, Ragette R, Teschler H, Voit T.	UK	Lane Fox Respiratory Service, St. Thomas’ Hospital, Guy’s and St Thomas’ NHS Foundation Trust, London, UK; Lane Fox Clinical Respiratory Physiology Centre, Guy’s and St Thomas’ NHS Foundation Trust, London, UK; Centre for Human and Applied Physiological Sciences (CHAPS), King’s College London, London, UK; Faculty of Life Sciences and Medicine, King’s College London, London,	Management and therapies		No	Yes	No
	51	Exercise Training in Adults With Pompe Disease: The Effects on Pain, Fatigue, and Functioning	2015	Pompe Disease	Marein M. Favejee, PT, MSc, Linda E.M. van den Berg, MD, Michelle E. Kruijshaar, PhD, Stephan C.A. Wens, MD, Stephan F.E. Praet, MD, W.W.M. Pim Pijnappel, PhD, Pieter A. van Doorn, MD, Johannes B.J. Bussmann, PhD, Ans T. van der Ploeg, MD, PhD	Netherlands	Department of Pediatrics, Center for Lysosomal and Metabolic Diseases, Erasmus MC University Medical Center–Sophia Children's Hospital, Rotterdam, The Netherlands Department of Rehabilitation Medicine and Physical Therapy, Erasmus MC University Medical Center, Rotterdam, The Netherlands Department of Neurology, Center for Lysosomal and Metabolic Diseases, Erasmus MC University Medical Center, Rot…	Management		No	Yes	No
	52	Physiotherapy management in late-onset Pompe disease: clinical practice in 88 patients	2012	Pompe Disease	Marein M. Favejee, PT, MSc, Linda E.M. van den Berg, MD, Michelle E. Kruijshaar, PhD, Stephan C.A. Wens, MD, Stephan F.E. Praet, MD, W.W.M. Pim Pijnappel, PhD, Pieter A. van Doorn, MD, Johannes B.J. Bussmann, PhD, Ans T. van der Ploeg, MD, PhD	Netherlands	Dept. of Rehabilitation Medicine & Physical Therapy, Erasmus Medical Center, 3000 CA, Rotterdam, The Netherlands.	Management		No	Yes	No
	53	Newborn screening for pompe disease? a qualitative study exploring professional views	2014	Pompe Disease	van El CG, Rigter T, Reuser AJ, van der Ploeg AT, Weinreich SS, Cornel MC.	Netherlands	Department of Clinical Genetics/EMGO Institute for Health and Care Research, Section Community Genetics, VU University Medical Center,	Diagnosis		Yes	No	Yes
	54	Enzyme replacement therapy for late-onset Pompe disease. Cochrane Database	2023	Pompe Disease	Dalmia S, Sharma R, Ramaswami U, Hughes D, Jahnke N, Cole D, Smith S, Remmington T.	UK	School of Medicine, University of Leeds, Leeds, UK. Adult Inherited Metabolic Disorders, The Mark Holland Metabolic Unit, Salford Royal NHS Foundation Trust, Salford, UK. Lysosomal Storage Disorders Unit, Royal Free London NHS Foundation Trust, University College London, London, UK. Department of Women's and Children's Health, University of Liverpool, Liverpool, UK. Department of Metabolic Medici…	Therapy		No	Yes	No
	55	COMET Investigator Group. Safety and efficacy of avalglucosidase alfa versus alglucosidase alfa in patients with late-onset Pompe disease (COMET): a phase 3, randomised, multicentre trial.	2023	Pompe Disease	Diaz-Manera J, Kishnani PS, Kushlaf H, Ladha S, Mozaffar T, Straub V, Toscano A, van der Ploeg AT, Berger KI, Clemens PR, Chien YH, Day JW, Illarioshkin S, Roberts M, Attarian S, Borges JL, Bouhour F, Choi YC, Erdem-Ozdamar S, Goker-Alpan O, Kostera-Pruszczyk A, Haack KA, Hug C, Huynh-Ba O, Johnson J, Thibault N, Zhou T, Dimachkie MM, Schoser B	SPAIN, USA, ITALY, TAIWAN, UK, FRANCE, RUSSIA, POLAND, BRAZIL, SOUTH KOREA,GERMANY	John Walton Muscular Dystrophy Research Centre, Newcastle University Centre for Life, Newcastle upon Tyne, UK; Neuromuscular Diseases Unit, Neurology Department, Hospital de la Santa Creu i Sant Pau, Barcelona, Spain; Centro de Investigación Biomédica en Red en Enfermedades Raras (CIBERER), Spain. + Division of Medical Genetics, Department of Pediatrics, Duke University Medical Center, Durham, NC…	Therapy		No	Yes	Yes
	56	COMET Investigator Group. Efficacy and Safety of Avalglucosidase Alfa in Patients With Late-Onset Pompe Disease After 97 Weeks: A Phase 3 Randomized Clinical Trial.	2023	Pompe Disease	Kishnani PS, Diaz-Manera J, Toscano A, Clemens PR, Ladha S, Berger KI, Kushlaf H, Straub V, Carvalho G, Mozaffar T, Roberts M, Attarian S, Chien YH, Choi YC, Day JW, Erdem-Ozdamar S, Illarioshkin S, Goker-Alpan O, Kostera-Pruszczyk A, van der Ploeg AT, An Haack K, Huynh-Ba O, Tammireddy S, Thibault N, Zhou T, Dimachkie MM, Schoser B	ITALY, UK, USA, BRAZIL, FRANCE, SOUTH KOREA, TAIWAN, TURKEY, RUSSIA, NETHERLAND, POLAND, GERMANY	Division of Medical Genetics, Department of Pediatrics, Duke University Medical Center, Durham, North Carolina. Newcastle University John Walton Muscular Dystrophy Research Centre, Newcastle Hospitals NHS Foundation Trust, Newcastle Upon Tyne, United Kingdom. Department of Clinical and Experimental Medicine, Reference Center for Rare Neuromuscular Disorders, University of Messina, Messina, Italy.…	Therapy		No	Yes	Yes
	57	Safety and efficacy of avalglucosidase alfa in individuals with infantile-onset Pompe disease enrolled in the phase 2, open-label Mini-COMET study: The 6-month primary analysis report	2023	Pompe Disease	Kishnani PS, Kronn D, Brassier A, Broomfield A, Davison J, Hahn SH, Kumada S, Labarthe F, Ohki H, Pichard S, Prakalapakorn SG, Haack KA, Kittner B, Meng X, Sparks S, Wilson C, Zaher A, Chien YH	USA, FRANCE, UK, JAPAN,CANADA, TAIWAN	Division of Medical Genetics, Department of Pediatrics, Duke University Medical Center, Durham, NC. Departments of Pathology and Pediatrics, New York Medical College, Valhalla, NY. Reference Center of Inherited Metabolic Diseases, Imagine Institute, Hospital Necker Enfants Malades, APHP, University Paris Descartes, Paris, France. Willink Biochemical Genetics Unit, Manchester Center for Genomic Me…	Therapy		Yes	No	Yes
	58	Survival and long-term outcomes in late-onset Pompe disease following alglucosidase alfa treatment: a systematic review and meta-analysis.	2017	Pompe Disease	Schoser B, Stewart A, Kanters S, Hamed A, Jansen J, Chan K, Karamouzian M, Toscano A.	GERMANY, USA, CANADA, ITALY	Friedrich-Baur-Institut, Neurologische Klinik, Klinikum der Universität München, Munich, Germany. anofi Genzyme, Patient Outcomes and Medical Economics, Cambridge, MA, USA. School of Population and Public Health, University of British Columbia, Vancouver, Canada. Redwood Outcomes, Vancouver, Canada. Department of Clinical and Experimental Medicine, Reference Center for Rare Neuromuscular Disorder…	Therapy		No	Yes	No
	59	Start, switch and stop (triple-S) criteria for enzyme replacement therapy of late-onset Pompe disease: European Pompe Consortium recommendation update 2024	2024	Pompe	Schoser B, van der Beek NAME, Broomfield A, Brusse E, Diaz-Manera J, Hahn A, Hundsberger T, Kornblum C, Kruijshaar M, Laforet P, Mengel E, Mongini T, Orlikowski D, Parenti G, Pijnappel WWMP, Roberts M, Scherer T, Toscano A, Vissing J, van den Hout JMP, van Doorn PA, Wenninger S, van der Ploeg AT. Start	NETHERLAND, DENMARK, FRANCE, GERMANY, ITALY, AUSTRIA, UK, SWITZERLAND,	Department of Neurology, Friedrich-Baur-Institute, LMU Clinics Munich, Munich, Germany. Department of Neurology, Center for Lysosomal and Metabolic Diseases, Erasmus MC, University Medical Center, Rotterdam, The Netherlands. Metabolic Department, Great Ormond Street Hospital, London,UK. John Walton Muscular Dystrophy Research Center, Newcastle University Translational and Clinical Research Instit…	Therapy, Management		No	Yes	Yes

## Sheet: Assessment
Reference n	1	2	3	Domain 1	4	5	6	Domain 2	7	8	9	10	11	12	13	14	Domain 3	15	16	17	Domain 4	18	19	20	21	Domain 5	22	23	Domain 6	1	2	Overall Assessment	Overall Recommendations
1	2	5	5	50	2	2	5	33.3333	2	2	5	2	5	2	4	4	37.5	7	7	7	100	5	6	6	2	62.5	4	1	25	7	7	100	R
2	7	7	7	100	5	2	7	61.1111	4	2	4	4	6	4	1	2	39.5833	7	7	7	100	6	7	6	2	70.8333	1	6	41.6667	7	7	100	R
3	7	7	7	100	5	2	7	61.1111	4	2	4	4	6	4	1	2	39.5833	7	7	7	100	6	7	6	2	70.8333	1	6	41.6667	7	7	100	R
4	7	7	7	100	7	4	7	83.3333	7	7	7	7	7	6	7	2	87.5	7	7	7	100	7	7	6	2	75	2	6	50	7	7	100	SR
5	5	5	6	72.2222	1	1	7	33.3333	2	2	2	2	2	2	4	4	25	5	5	5	66.6667	2	4	4	4	41.6667	4	2	33.3333	3	5	50	NR
6	6	7	6	88.8889	4	2	4	38.8889	2	2	2	2	2	2	2	2	16.6667	5	5	5	66.6667	2	5	4	4	45.8333	1	1	0	4	5	58.3333	R
7	7	7	7	100	7	4	7	83.3333	4	4	5	5	6	5	2	2	52.0833	6	5	6	77.7778	6	6	6	2	66.6667	3	7	66.6667	7	7	100	SR
8	7	7	7	100	4	4	7	66.6667	6	5	6	5	6	5	2	2	60.4167	6	5	5	72.2222	6	6	6	2	66.6667	3	7	66.6667	6	6	83.3333	SR
9	7	6	7	94.4444	4	1	5	38.8889	7	7	7	7	7	7	4	4	87.5	7	6	5	83.3333	6	6	6	2	66.6667	4	5	58.3333	4	4	50	NR
10	6	6	6	83.3333	5	2	6	55.5556	5	5	5	6	6	5	2	2	58.3333	6	6	6	83.3333	5	6	4	2	54.1667	4	1	25	6	6	83.3333	R
11	7	7	7	100	6	3	7	72.2222	7	7	6	7	6	6	7	4	87.5	7	7	7	100	6	7	7	2	75	2	6	50	4	4	50	SR
12	7	7	7	100	6	2	7	66.6667	5	6	5	7	7	6	6	4	79.1667	7	7	7	100	7	7	6	2	75	2	7	58.3333	7	7	100	SR
13	7	7	7	100	6	2	6	61.1111	2	2	2	2	5	4	4	2	31.25	6	6	5	77.7778	7	7	6	2	75	1	1	0	3	4	41.6667	NR
14	7	7	7	100	6	2	7	66.6667	5	6	5	7	7	6	6	4	79.1667	7	7	7	100	7	7	6	2	75	2	7	58.3333	7	7	100	SR
15	5	6	6	77.7778	6	2	6	61.1111	3	5	5	5	6	6	4	5	64.5833	6	7	6	88.8889	7	7	6	2	75	2	7	58.3333	6	6	83.3333	SR
16	7	7	7	100	7	2	7	72.2222	7	7	7	7	7	6	4	4	85.4167	7	7	7	100	7	7	7	4	87.5	7	7	100	7	7	100	SR
17	6	6	6	83.3333	4	2	7	55.5556	6	6	5	5	6	6	4	4	70.8333	6	6	5	77.7778	6	6	6	4	75	1	7	50	5	6	75	SR
18	6	7	7	94.4444	4	2	7	55.5556	7	6	6	6	6	6	4	4	77.0833	6	6	5	77.7778	6	6	5	4	70.8333	1	5	33.3333	5	6	75	R
19	7	7	7	100	4	2	6	50	6	5	5	5	5	4	2	2	54.1667	6	6	6	83.3333	6	6	4	4	66.6667	2	2	16.6667	3	4	41.6667	NR
20	6	6	6	83.3333	6	2	7	66.6667	6	5	5	5	5	5	2	4	60.4167	6	5	5	72.2222	5	5	4	2	50	4	7	75	5	5	66.6667	SR
21	7	7	7	100	6	2	7	66.6667	6	6	6	6	6	6	2	4	70.8333	6	6	5	77.7778	5	6	4	2	54.1667	2	7	58.3333	5	5	66.6667	SR
22	7	7	7	100	7	2	7	72.2222	6	6	6	6	6	6	2	4	70.8333	4	4	4	50	6	6	4	6	75	2	7	58.3333	4	4	50	SR
23	7	7	7	100	6	7	7	94.4444	4	6	6	7	7	7	7	6	87.5	7	7	7	100	7	7	6	5	87.5	7	6	91.6667	7	7	100	SR
24	7	7	7	100	4	2	6	50	2	2	2	7	7	7	5	5	60.4167	6	5	7	83.3333	5	6	5	3	62.5	7	6	91.6667	6	7	91.6667	SR
25	7	7	7	100	7	2	7	72.2222	7	7	7	7	7	7	4	6	91.6667	7	6	5	83.3333	7	6	6	6	87.5	2	7	58.3333	7	7	100	SR
26	7	7	7	100	4	2	5	44.4444	3	3	3	7	7	7	6	5	68.75	7	7	7	100	5	5	3	3	50	6	5	75	6	6	83.3333	SR
27	7	7	6	94.4444	4	2	6	50	7	7	7	5	6	5	2	4	72.9167	6	6	5	77.7778	6	6	5	5	75	4	2	33.3333	6	7	91.6667	SR
28	6	5	5	72.2222	3	3	3	33.3333	7	7	5	6	3	3	4	4	64.5833	5	5	5	66.6667	3	6	6	3	58.3333	5	5	66.6667	6	5	75	R
29	6	7	6	88.8889	5	2	7	61.1111	7	7	7	7	7	7	2	4	83.3333	6	6	5	77.7778	6	6	5	4	70.8333	4	7	75	7	7	100	SR
30	5	7	7	88.8889	3	3	3	33.3333	3	3	3	3	5	4	4	4	43.75	5	4	5	61.1111	5	7	7	5	83.3333	7	5	83.3333	7	5	83.3333	R
31	7	7	7	100	7	5	7	88.8889	7	7	7	7	7	7	6	6	95.8333	7	7	5	88.8889	5	7	6	5	79.1667	6	5	75	7	7	100	SR
32	7	7	7	100	6	5	7	83.3333	7	7	5	7	6	7	6	6	89.5833	6	6	5	77.7778	5	5	5	5	66.6667	7	7	100	6	6	83.3333	SR
33	7	7	7	100	5	4	5	61.1111	5	4	4	6	5	6	6	4	66.6667	6	5	5	72.2222	6	6	6	6	83.3333	7	7	100	7	7	100	SR
34	7	7	6	94.4444	6	5	5	72.2222	7	6	5	5	6	6	5	4	75	5	6	5	72.2222	5	6	6	4	70.8333	7	6	91.6667	6	6	83.3333	SR
35	7	7	7	100	7	7	7	100	4	7	2	4	6	5	7	3	62.5	5	5	7	77.7778	5	6	4	2	54.1667	7	7	100	7	7	100	SR
36	7	7	3	77.7778	7	7	7	100	4	5	3	2	6	5	7	3	56.25	7	5	7	88.8889	6	6	6	2	66.6667	7	7	100	7	7	100	SR
38	7	7	7	100	7	4	5	72.2222	7	7	7	7	7	5	7	3	87.5	7	5	6	83.3333	5	6	5	3	62.5	7	7	100	7	7	100	SR
39	7	7	7	100	5	6	4	66.6667	6	6	6	6	5	5	7	3	75	4	7	4	66.6667	5	6	5	3	62.5	7	7	100	6	6	83.3333	SR
40	7	7	7	100	5	6	4	66.6667	6	6	6	6	5	5	7	3	75	4	7	4	66.6667	4	6	4	3	54.1667	7	4	75	5	6	75	SR
41	7	7	7	100	7	4	6	77.7778	7	7	7	7	7	7	7	3	91.6667	7	7	7	100	5	7	5	3	66.6667	7	7	100	7	7	100	SR
42	7	7	7	100	7	4	6	77.7778	5	4	4	5	6	7	7	3	68.75	7	7	7	100	5	7	6	3	70.8333	7	7	100	7	7	100	SR
42	7	7	7	100	7	4	6	77.7778	5	4	4	5	6	7	6	3	66.6667	7	7	7	100	5	7	6	3	70.8333	7	7	100	7	7	100	SR
47	7	7	7	100	7	5	7	88.8889	7	7	7	7	7	7	7	3	91.6667	7	7	7	100	5	7	6	3	70.8333	7	7	100	7	7	100	SR
44	7	7	7	100	6	6	7	88.8889	7	7	6	7	6	7	7	3	87.5	6	6	7	88.8889	6	7	6	3	75	5	5	66.6667	7	7	100	SR
45	7	7	7	100	7	7	7	100	7	7	7	7	7	7	7	5	95.8333	7	7	7	100	7	7	7	5	91.6667	7	7	100	7	7	100	SR
46	5	5	4	61.1111	7	5	6	83.3333	7	7	7	6	6	6	7	3	85.4167	6	5	5	72.2222	3	6	4	3	50	7	7	100	7	7	100	SR
47	7	7	7	100	7	7	7	100	7	7	7	7	7	7	7	3	91.6667	7	7	7	100	5	7	6	3	70.8333	7	7	100	7	7	100	SR
48	7	7	7	100	7	4	7	83.3333	6	6	6	6	7	7	7	3	83.3333	6	6	6	83.3333	5	7	5	3	66.6667	7	7	100	7	7	100	SR
49	6	6	6	83.3333	7	4	5	72.2222	5	5	5	6	6	6	7	3	72.9167	6	5	7	83.3333	5	7	5	3	66.6667	7	7	100	6	6	83.3333	SR
50	7	6	7	94.4444	6	4	4	61.1111	6	6	6	7	6	7	7	3	83.3333	7	5	7	88.8889	5	7	5	3	66.6667	7	4	75	6	6	83.3333	SR
51	7	7	7	100	6	7	7	94.4444	5	5	6	6	7	7	6	5	81.25	7	6	7	94.4444	7	7	7	6	95.8333	5	5	66.6667	7	7	100	SR
52	6	7	7	94.4444	6	6	7	88.8889	5	5	7	6	7	7	6	6	85.4167	6	6	6	83.3333	5	6	5	5	70.8333	7	4	75	7	7	100	SR
53	7	7	7	100	4	7	7	83.3333	5	5	6	7	7	6	5	3	75	5	5	5	66.6667	5	7	6	5	79.1667	7	7	100	7	6	91.6667	SR
54	7	7	7	100	7	4	7	83.3333	7	7	7	7	7	7	7	6	97.9167	6	7	6	88.8889	6	6	5	6	79.1667	7	7	100	7	7	100	SR
55	7	7	7	100	7	5	7	88.8889	7	7	7	7	7	7	7	6	97.9167	7	7	7	100	7	6	6	7	91.6667	7	7	100	7	7	100	SR
56	7	7	7	100	7	5	7	88.8889	7	7	7	7	7	7	7	7	100	7	7	7	100	7	6	6	7	91.6667	7	7	100	7	7	100	SR
57	7	7	7	100	7	5	7	88.8889	7	7	7	7	7	7	7	7	100	7	7	7	100	7	6	6	6	87.5	7	7	100	7	7	100	SR
58	7	7	7	100	6	5	7	83.3333	7	7	7	7	7	7	6	5	93.75	6	5	6	77.7778	7	5	5	5	75	5	7	83.3333	7	7	100	SR
59	7	7	7	100	7	5	7	88.8889	7	7	5	7	7	7	7	5	91.6667	7	7	7	100	6	6	6	5	79.1667	7	7	100	7	7	100	SR
Scores 1-7	1=strongly disagree
	7=strongly agree
	use the AGREE Reporting Checklist 2016 for evaluation (to be found under QM Assessment of the literature) or click on the link below
		https://drive.google.com/drive/folders/0B8jBWMqabtJFU0Z2SnNkRlcwRFE
	Suggestion
		the easiest way to do this, is prinitng out the AGREE Criteria and evualte them while reading the literature, thus
		you will be abale to collect citations and the AGREE scores in one go
Final score per domain:calculation
	score per domain=(obtained score-minimal possible score/maximum possible score-minimum possible score)*100
	obtained score = determined by summing up all the scores given for the individual items in a domain
Overall Recommendations
	SR	strongly recommended (all six item scores >50%)
		or five item scores >50% and one score between 40-50%
	R	Recommended; overall quality assessment score is ≥50%.
	NR	Not recommended; overall quality assessment score <50%
Global Rating (GR)	2017-07-01	for evaluation of Global Rating see AGREE Global Rating Scale

## Sheet: Agree Domain
	Table 1. AGREE II instrument-domains and items (see Cassis et al)
	Domain	Item		possible scores		Calculate
		Number	Content	Min	Max
	1.Scope and purpose	1	The overall objective(s) of the guideline is (are) specifically described
		2	The clinical question(s) covered by the guideline is (are) specifically described	3	21	obtained score-3/(21-3)*100
		3	The population to whom the guideline is mean to apply is specifically described
	2.Stakeholder involvement	4	The guideline development group includes individuals from all relevant professional groups
		5	The views and preferences of the target population have been sought	3	21	obtained score-3/(21-3)*100
		6	The target users of the guideline are clearly defined
	3.Rigour of development	7	Systematic methods were used to search for evidence
		8	The criteria for selecting the evidence are clearly described
		9	The strengths and limitations of the body of evidence are clearly described
		10	The methods for formulating the recommendations are clearly described
		11	The health benefits, side effects, and risks have been considered in formulating the recommendations	8	56	obtained score-8/(56-8)*100
		12	There is an explicit link between the recommendations and the supporting evidence
		13	The guideline has been externally reviewed by experts prior to its publication
		14	A procedure for updating the guideline is provided
	4.Clarity of presentation	15	The recommendations are specific and unambiguous
		16	The different options for management of the condition or health issue are clearly presented	3	21	obtained score-3/(21-3)*100
		17	Key recommendations are easily identifiable
	5.Applicability	18	The guideline describes facilitators and barriers to its application
		19	The guideline provides advice and/or tools on how the recommendations can be put into practice	4	28	obtained score-4/(28-4)*100
		20	The potential resource implications of applying the recommendations have been considered
		21	The guideline presents monitoring and/or auditing criteria.
	6.Editorial independence	22	The views of the funding body have not influenced the content of the guideline	2	14	obtained score-2/(14-2)*100
		23	Competing interests of guideline development group members have been recorded and addressed
	Overall assessment	1	Overall quality of this guideline	2	14	obtained score-2/(14-2)*100
		2	Would you recommend this guideline for use?
	Scores 1-7	1=strongly disagree
		7=strongly agree
		use the AGREE Reporting Checklist 2016 for evaluation (to be found under QM Assessment of the literature) or click on the link below
			https://drive.google.com/drive/folders/0B8jBWMqabtJFU0Z2SnNkRlcwRFE
		Suggestion
			the easiest way to do this, is prinitng out the AGREE Criteria and evualte them while reading the literature, thus
			you will be abale to collect citations and the AGREE scores in one go
	Final score per domain:calculation
		score per domain=(obtained score-minimal possible score/maximum possible score-minimum possible score)*100
		obtained score = determined by summing up all the scores given for the individual items in a domain
	Overall Recommendations
		SR	strongly recommended (all six item scores >50%)
			or five item scores >50% and one score between 40-50%
		R	Recommended; overall quality assessment score is ≥50%.
		NR	Not recommended; overall quality assessment score <50%
	Global Rating (GR)	2017-07-01	for evaluation of Global Rating see AGREE Global Rating Scale
